# Supplementary material for: The Synergistic Effect of Lemongrass Essential Oil and Flometoquin, Flonicamid, and Sulfoxaflor on Bemisia tabaci (Genn.) (Hemiptera: Aleyrodidae): Insights into Toxicity, Biochemical Impact, and Molecular Docking
Source: Insects. 2024 Apr 24;15(5):302. doi: 10.3390/insects15050302 (PMC11122410; doi:10.3390/insects15050302)
Supplement: Supplementary file 1 [file insects-15-00302-s001.zip]

Archive with 1 entries (1 files):
- insects-2967128-supplementary.pdf
